# Supplementary material for: Meta-analysis of SUMO1
Source: BMC Res Notes. 2008 Jul 31;1:60. doi: 10.1186/1756-0500-1-60 (PMC2525640; doi:10.1186/1756-0500-1-60)
Supplement: Additional file 1 — SUMO1 meta-analysis. Oncomine meta-analysis of SUMO1 with cutoff of 3 studies (20%). [file 1756-0500-1-60-S1.xls]

## Sheet: Sheet1
GENE	%	GENE NAME						Studies used for Analysis:
								Dyrskjot_Bladder
SUMO1	1	SMT3 suppressor of mif two 3 homolog 1 (S. cerevisiae)						Glinsky_Prostate
DAD1	0.67	defender against cell death 1						Yu_Prostate
DEK	0.53	DEK oncogene (DNA binding)						Lu_Ovarian
UBE2N	0.47	ubiquitin-conjugating enzyme E2N (UBC13 homolog, yeast)						Shai_Brain
SET	0.47	SET translocation (myeloid leukemia-associated)						Whitney_Normal
SLC25A5	0.4	solute carrier family 25 (mitochondrial carrier; adenine nucleotide translocator), member 5						Dyrskjot_Bladder
SFRS3	0.4	splicing factor, arginine/serine-rich 3						Sotiriou_Breast_2
RPA1	0.4	replication protein A1, 70kDa						Hsiao_Normal
RCN2	0.4	Reticulocalbin 2, EF-hand calcium binding domain						Lossos_Lymphoma
RB1	0.4	retinoblastoma 1 (including osteosarcoma)						Ramaswamy_Multi-cancer_2
PSMD14	0.4	proteasome (prosome, macropain) 26S subunit, non-ATPase, 14						Shipp_Lymphoma
PSMC2	0.4	proteasome (prosome, macropain) 26S subunit, ATPase, 2						Jazaeri_Ovarian
PSMA2	0.4	proteasome (prosome, macropain) subunit, alpha type, 2						Iacobuzio-Donahue_Pancreas_2
NUP153	0.4	nucleoporin 153kDa						Elenitoba-Johnson_Lymphoma
GLO1	0.4	glyoxalase I
DPM1	0.4	dolichyl-phosphate mannosyltransferase polypeptide 1, catalytic subunit
DARS	0.4	Aspartyl-tRNA synthetase
CD164	0.4	CD164 antigen, sialomucin
CCT8	0.4	chaperonin containing TCP1, subunit 8 (theta)
BNIP2	0.4	BCL2/adenovirus E1B 19kDa interacting protein 2
YY1	0.33	YY1 transcription factor
VPS16	0.33	vacuolar protein sorting 16 (yeast)
USP1	0.33	ubiquitin specific protease 1
UBE4A	0.33	ubiquitination factor E4A (homologous to yeast UFD2)
UBE2G1	0.33	ubiquitin-conjugating enzyme E2G 1 (UBC7 homolog, C. elegans)
TSNAX	0.33	translin-associated factor X
SSBP1	0.33	single-stranded DNA-binding protein 1
SMAD4	0.33	SMAD, mothers against DPP homolog 4 (Drosophila)
SIAHBP1	0.33	siah binding protein 1
SEC61B	0.33	Sec61 beta subunit
RIF1	0.33	RAP1 interacting factor homolog (yeast)
RBMX	0.33	RNA binding motif protein, X-linked
PSMA3	0.33	proteasome (prosome, macropain) subunit, alpha type, 3
PPP6C	0.33	protein phosphatase 6, catalytic subunit
POLD2	0.33	polymerase (DNA directed), delta 2, regulatory subunit 50kDa
NCBP2	0.33	nuclear cap binding protein subunit 2, 20kDa
IRS1	0.33	insulin receptor substrate 1
ILF3	0.33	interleukin enhancer binding factor 3, 90kDa
HMGN4	0.33	high mobility group nucleosomal binding domain 4
H2AFV	0.33	H2A histone family, member V
G22P1	0.33	thyroid autoantigen 70kDa (Ku antigen)
EIF2S3	0.33	eukaryotic translation initiation factor 2, subunit 3 gamma, 52kDa
CUL1	0.33	cullin 1
C10orf7	0.33	chromosome 10 open reading frame 7
BZW1	0.33	basic leucine zipper and W2 domains 1
BRD2	0.33	bromodomain-containing 2
ATP6V0B	0.33	ATPase, H+ transporting, lysosomal 21kDa, V0 subunit c'
ATP5J	0.33	ATP synthase, H+ transporting, mitochondrial F0 complex, subunit F6
WEE1	0.27	WEE1 homolog (S. pombe)
VBP1	0.27	von Hippel-Lindau binding protein 1 (prefoldin 3)
UQCRC1	0.27	ubiquinol-cytochrome c reductase core protein I
UBXD2	0.27	UBX domain containing 2
TSN	0.27	translin
TNIP1	0.27	TNFAIP3 interacting protein 1
TEBP	0.27	unactive progesterone receptor, 23 kD
TAX1BP3	0.27	Tax1 (human T-cell leukemia virus type I) binding protein 3
TANK	0.27	TRAF family member-associated NFKB activator
SYPL	0.27	synaptophysin-like protein
SUPT6H	0.27	suppressor of Ty 6 homolog (S. cerevisiae)
SUPT5H	0.27	suppressor of Ty 5 homolog (S. cerevisiae)
SUCLG1	0.27	succinate-CoA ligase, GDP-forming, alpha subunit
SRI	0.27	sorcin
SON	0.27	SON DNA binding protein
SNRPD3	0.27	small nuclear ribonucleoprotein D3 polypeptide 18kDa
SNAP23	0.27	synaptosomal-associated protein, 23kDa
SMAP	0.27	small acidic protein
S100A11	0.27	S100 calcium binding protein A11 (calgizzarin)
RW1	0.27	RW1 protei
RSN	0.27	restin (Reed-Steinberg cell-expressed intermediate filament-associated protein)
RPL36AL	0.27	ribosomal protein L36a-like
RPA3	0.27	replication protein A3, 14kDa
RNF4	0.27	ring finger protein 4
RBL2	0.27	retinoblastoma-like 2 (p130)
RBBP4	0.27	retinoblastoma binding protein 4
RARS	0.27	arginyl-tRNA synthetase
RANBP2	0.27	RAN binding protein 2
RAE1	0.27	RAE1 RNA export 1 homolog (S. pombe)
RAB1A	0.27	RAB1A, member RAS oncogene family
PXMP3	0.27	peroxisomal membrane protein 3, 35kDa (Zellweger syndrome)
PTPN12	0.27	protein tyrosine phosphatase, non-receptor type 12
PTMA	0.27	prothymosin, alpha (gene sequence 28)
PSMA5	0.27	proteasome (prosome, macropain) subunit, alpha type, 5
PSMA4	0.27	proteasome (prosome, macropain) subunit, alpha type, 4
PRKDC	0.27	protein kinase, DNA-activated, catalytic polypeptide
PML	0.27	promyelocytic leukemia
PHKB	0.27	phosphorylase kinase, beta
NOLC1	0.27	nucleolar and coiled-body phosphoprotein
MUC2	0.27	mucin 2, intestinal/tracheal
MPI	0.27	mannose phosphate isomerase
MGAT1	0.27	mannosyl (alpha-1,3-)-glycoprotein beta-1,2-N-acetylglucosaminyltransferase
MCP	0.27	membrane cofactor protein (CD46, trophoblast-lymphocyte cross-reactive antigen)
MARK3	0.27	MAP/microtubule affinity-regulating kinase 3
MARK2	0.27	MAP/microtubule affinity-regulating kinase 2
MARCKS	0.27	myristoylated alanine-rich protein kinase C substrate
MAP2K3	0.27	mitogen-activated protein kinase kinase 3
LIMK2	0.27	LIM domain kinase 2
LEREPO4	0.27	likely ortholog of mouse immediate early response, erythropoietin 4
KPNA2	0.27	karyopherin alpha 2 (RAG cohort 1, importin alpha 1)
KIAA0092	0.27	translokin
IL13RA1	0.27	interleukin 13 receptor, alpha 1
HSPE1	0.27	heat shock 10kDa protein 1 (chaperonin 10)
HNRPA0	0.27	heterogeneous nuclear ribonucleoprotein A0
HMGN3	0.27	high mobility group nucleosomal binding domain 3
HLA-A	0.27	major histocompatibility complex, class I, A
HIF1A	0.27	hypoxia-inducible factor 1, alpha subunit (basic helix-loop-helix transcription factor)
HAT1	0.27	histone acetyltransferase 1
HADHA	0.27	hydroxyacyl-Coenzyme A dehydrogenase/3-ketoacyl-Coenzyme A thiolase/enoyl-Coenzyme A hydratase (trifunctional protein), alpha subunit
GTF3C2	0.27	general transcription factor IIIC, polypeptide 2, beta 110kDa
GRSF1	0.27	G-rich RNA sequence binding factor 1
GA17	0.27	dendritic cell protein
G3BP	0.27	Ras-GTPase-activating protein SH3-domain-binding protein
FUBP3	0.27	far upstream element (FUSE) binding protein 3
FMR1	0.27	fragile X mental retardation 1
FKBP1A	0.27	FK506 binding protein 1A, 12kDa
FDFT1	0.27	farnesyl-diphosphate farnesyltransferase 1
FAM3C	0.27	family with sequence similarity 3, member C
EWSR1	0.27	Ewing sarcoma breakpoint region 1
EPS8	0.27	epidermal growth factor receptor pathway substrate 8
EIF3S9	0.27	eukaryotic translation initiation factor 3, subunit 9 eta, 116kDa
EFNA1	0.27	ephrin-A1
DYRK1A	0.27	dual-specificity tyrosine-(Y)-phosphorylation regulated kinase 1A
DLG1	0.27	DLG1
DDOST	0.27	dolichyl-diphosphooligosaccharide-protein glycosyltransferase
DCTN6	0.27	dynactin 6
DBI	0.27	diazepam binding inhibitor (GABA receptor modulator, acyl-Coenzyme A binding protein)
DAZAP2	0.27	DAZ associated protein 2
DAG1	0.27	dystroglycan 1 (dystrophin-associated glycoprotein 1)
CUL4A	0.27	cullin 4A
CSPG6	0.27	chondroitin sulfate proteoglycan 6 (bamacan)
COG2	0.27	component of oligomeric golgi complex 2
CEBPD	0.27	CCAAT/enhancer binding protein (C/EBP), delta
CDC34	0.27	cell division cycle 34
CD9	0.27	CD9 antigen (p24)
CCT6A	0.27	chaperonin containing TCP1, subunit 6A (zeta 1)
CBX3	0.27	chromobox homolog 3 (HP1 gamma homolog, Drosophila)
CARS	0.27	cysteinyl-tRNA synthetase
C1D	0.27	nuclear DNA-binding protein
C14orf32	0.27	chromosome 14 open reading frame 32
BUB3	0.27	BUB3 budding uninhibited by benzimidazoles 3 homolog (yeast)
BSG	0.27	basigin (OK blood group)
BLOC1S1	0.27	biogenesis of lysosome-related organelles complex-1, subunit 1
BIRC2	0.27	baculoviral IAP repeat-containing 2
ARMC2	0.27	armadillo repeat containing 2
ANP32A	0.27	acidic (leucine-rich) nuclear phosphoprotein 32 family, member A
ZNF262	0.2	zinc finger protein 262
ZNF24	0.2	zinc finger protein 24 (KOX 17)
ZNF207	0.2	zinc finger protein 207
ZNF161	0.2	zinc finger protein 161
ZMYND11	0.2	zinc finger, MYND domain containing 11
ZFR	0.2	zinc finger RNA binding protein
YWHAQ	0.2	tyrosine 3-monooxygenase/tryptophan 5-monooxygenase activation protein, theta polypeptide
XTP2	0.2	BAT2 domain containing 1
XRCC5	0.2	X-ray repair complementing defective repair in Chinese hamster cells 5 (double-strand-break rejoining; Ku autoantigen, 80kDa)
VAMP3	0.2	vesicle-associated membrane protein 3 (cellubrevin)
USP9X	0.2	ubiquitin specific peptidase 9, X-linked (fat facets-like, Drosophila)
USP8	0.2	ubiquitin specific peptidase 8
UROS	0.2	uroporphyrinogen III synthase (congenital erythropoietic porphyria)
UNC50	0.2	unc-50 homolog (C. elegans)
UCHL3	0.2	ubiquitin carboxyl-terminal esterase L3 (ubiquitin thiolesterase)
UBE2V2	0.2	ubiquitin-conjugating enzyme E2 variant 2
UBE2E1	0.2	ubiquitin-conjugating enzyme E2E 1 (UBC4/5 homolog, yeast)
UBE2D2	0.2	ubiquitin-conjugating enzyme E2D 2 (UBC4/5 homolog, yeast)
UBE2A	0.2	ubiquitin-conjugating enzyme E2A (RAD6 homolog)
UBE1C	0.2	ubiquitin-activating enzyme E1C (UBA3 homolog, yeast)
UBA2	0.2	SUMO-1 activating enzyme subunit 2
U2AF1	0.2	U2(RNU2) small nuclear RNA auxiliary factor 1
TUBA1	0.2	tubulin, alpha 1 (testis specific)
TOP1	0.2	topoisomerase (DNA) I
TOMM20	0.2	translocase of outer mitochondrial membrane 20 homolog (yeast
TNPO1	0.2	transportin 1
TNFRSF1A	0.2	tumor necrosis factor receptor superfamily, member 1A
TMP21	0.2	transmembrane emp24-like trafficking protein 10 (yeast)
TFRC	0.2	transferrin receptor (p90, CD71)
TDE1	0.2	tumor differentially expressed 1
TCEB1	0.2	transcription elongation factor B (SIII), polypeptide 1 (15kDa, elongin C)
TARBP2	0.2	TAR (HIV) RNA binding protein 2
TAF6	0.2	TAF6 RNA polymerase II, TATA box binding protein (TBP)-associated factor, 80kDa
TAF12	0.2	TAF12 RNA polymerase II, TATA box binding protein (TBP)-associated factor, 20kDa
TACC3	0.2	transforming, acidic coiled-coil containing protein 3
SYNCRIP	0.2	synaptotagmin binding, cytoplasmic RNA interacting protein
STX3A	0.2	syntaxin 3A
STIP1	0.2	STIP1 homology and U-box containing protein 1
SSA2	0.2	TROVE domain family, member 2
SRP9	0.2	signal recognition particle 9kDa
SREBF2	0.2	sterol regulatory element binding transcription factor 2
SPTLC1	0.2	serine palmitoyltransferase, long chain base subunit 1
SORL1	0.2	sortilin-related receptor, L(DLR class) A repeats-containing
SNRPF	0.2	small nuclear ribonucleoprotein polypeptide F
SLK	0.2	STE20-like kinase (yeast)
SLC35A2	0.2	solute carrier family 35 (UDP-galactose transporter), member A2
SLC33A1	0.2	solute carrier family 33 (acetyl-CoA transporter), member 1
SLC25A4	0.2	solute carrier family 25 (mitochondrial carrier; adenine nucleotide translocator), member 4
SLC25A3	0.2	solute carrier family 25 (mitochondrial carrier; phosphate carrier), member 3
SLC20A1	0.2	solute carrier family 20 (phosphate transporter), member 1
SKP2	0.2	S-phase kinase-associated protein 2 (p45)
SHFM1	0.2	split hand/foot malformation (ectrodactyly) type 1
SH2BP1	0.2	SH2 domain binding protein 1 (tetratricopeptide repeat containing)
SFRS11	0.2	splicing factor, arginine/serine-rich 11
SFRS10	0.2	splicing factor, arginine/serine-rich 10 (transformer 2 homolog, Drosophila)
SFRS1	0.2	splicing factor, arginine/serine-rich 1 (splicing factor 2, alternate splicing factor)
SF3A1	0.2	splicing factor 3a, subunit 1, 120kDa
SEH1L	0.2	SEH1-like (S. cerevisiae)
SEC63	0.2	SEC63-like (S. cerevisiae)
SDHA	0.2	succinate dehydrogenase complex, subunit A, flavoprotein (Fp)
SDF2	0.2	stromal cell-derived factor 2
SDCBP	0.2	syndecan binding protein (syntenin)
SC5DL	0.2	sterol-C5-desaturase (ERG3 delta-5-desaturase homolog, fungal)-like
SC4MOL	0.2	sterol-C4-methyl oxidase-like
RTCD1	0.2	RNA terminal phosphate cyclase domain 1
RPS6KA1	0.2	ribosomal protein S6 kinase, 90kDa, polypeptide 1
RNASE4	0.2	ribonuclease, RNase A family, 4
RHOG	0.2	ras homolog gene family, member G (rho G)
RELA	0.2	v-rel reticuloendotheliosis viral oncogene homolog A, nuclear factor of kappa light polypeptide gene enhancer in B-cells 3, p65 (avian)
RCN1	0.2	reticulocalbin 1, EF-hand calcium binding domain
RASA1	0.2	RAS p21 protein activator (GTPase activating protein) 1
RARA	0.2	retinoic acid receptor, alpha
RAP1B	0.2	RAP1B, member of RAS oncogene family
RANBP5	0.2	RAN binding protein 5
RALY	0.2	RNA binding protein, autoantigenic (hnRNP-associated with lethal yellow homolog (mouse))
RALBP1	0.2	ralA binding protein 1
RALB	0.2	v-ral simian leukemia viral oncogene homolog B (ras related; GTP binding protein)
RAD23B	0.2	RAD23 homolog B (S. cerevisiae)
RAB11A	0.2	RAB11A, member RAS oncogene family
PWP2H	0.2	PWP2 periodic tryptophan protein homolog (yeast)
PUM2	0.2	pumilio homolog 2 (Drosophila)
PTPRM	0.2	protein tyrosine phosphatase, receptor type, M
PTPRF	0.2	protein tyrosine phosphatase, receptor type, F
PTPLB	0.2	protein tyrosine phosphatase-like (proline instead of catalytic arginine), member b
PTK9	0.2	PTK9 protein tyrosine kinase 9
PSMF1	0.2	proteasome (prosome, macropain) inhibitor subunit 1 (PI31)
PSMD1	0.2	proteasome (prosome, macropain) 26S subunit, non-ATPase, 1
PSMC6	0.2	proteasome (prosome, macropain) 26S subunit, ATPase, 6
PSMB7	0.2	proteasome (prosome, macropain) subunit, beta type, 7
PSMB1	0.2	proteasome (prosome, macropain) subunit, beta type, 1
PSMA6	0.2	proteasome (prosome, macropain) subunit, alpha type, 6
PSMA1	0.2	proteasome (prosome, macropain) subunit, alpha type, 1
PRPSAP1	0.2	phosphoribosyl pyrophosphate synthetase-associated protein 1
PRPF18	0.2	PRP18 pre-mRNA processing factor 18 homolog (yeast)
PRKRA	0.2	protein kinase, interferon-inducible double stranded RNA dependent activator
PRIM2A	0.2	primase, polypeptide 2A, 58kDa
PPT1	0.2	palmitoyl-protein thioesterase 1 (ceroid-lipofuscinosis, neuronal 1, infantile)
PPP3CB	0.2	protein phosphatase 3 (formerly 2B), catalytic subunit, beta isoform (calcineurin A beta)
PPP1R7	0.2	protein phosphatase 1, regulatory subunit 7
PPP1CA	0.2	protein phosphatase 1, catalytic subunit, alpha isoform
PPIB	0.2	peptidylprolyl isomerase B (cyclophilin B)
POLR2J	0.2	polymerase (RNA) II (DNA directed) polypeptide J, 13.3kDa
PLXNB1	0.2	plexin B1
PLN	0.2	phospholamban
PKN2	0.2	protein kinase N2
PIGC	0.2	phosphatidylinositol glycan, class C
PHB	0.2	prohibitin
PFN2	0.2	profilin 2
PFKP	0.2	phosphofructokinase, platel
PFDN4	0.2	prefoldin 4
PEX7	0.2	peroxisomal biogenesis factor 7
PDE4B	0.2	phosphodiesterase 4B, cAMP-specific (phosphodiesterase E4 dunce homolog, Drosophila)
PDCD6	0.2	programmed cell death 6
PARK7	0.2	Parkinson disease (autosomal recessive, early onset) 7
PAI-RBP1	0.2	PAI-1 mRNA binding protein
PABPC4	0.2	poly(A) binding protein, cytoplasmic 4 (inducible form)
OSTF1	0.2	osteoclast stimulating factor 1
OGT	0.2	O-linked N-acetylglucosamine (GlcNAc) transferase (UDP-N-acetylglucosamine:polypeptide-N-acetylglucosaminyl transferase)
OCRL	0.2	oculocerebrorenal syndrome of Lowe
NRIP1	0.2	nuclear receptor interacting protein 1
NRAS	0.2	neuroblastoma RAS viral (v-ras) oncogene homolog
NME1	0.2	non-metastatic cells 1, protein (NM23A) expressed in
NIF3L1BP1	0.2	Ngg1 interacting factor 3 like 1 binding protein 1
NEK4	0.2	NIMA (never in mitosis gene a)-related kinase 4
NDUFV2	0.2	NADH dehydrogenase (ubiquinone) flavoprotein 2, 24kDa
NDUFA5	0.2	NADH dehydrogenase (ubiquinone) 1 alpha subcomplex, 5, 13kDa
NCOA4	0.2	nuclear receptor coactivator 4
NCK1	0.2	NCK adaptor protein 1
NAP1L4	0.2	nucleosome assembly protein 1-like 4
MSH2	0.2	mutS homolog 2, colon cancer, nonpolyposis type 1 (E. coli)
MRPL3	0.2	mitochondrial ribosomal protein L3
MLC1SA	0.2	myosin, light chain 6B, alkali, smooth muscle and non-muscle
MGMT	0.2	O-6-methylguanine-DNA methyltransferase
MGC5297	0.2	FAST kinase domains 3
METAP1	0.2	methionyl aminopeptidase 1
MERTK	0.2	c-mer proto-oncogene tyrosine kinase
ME2	0.2	malic enzyme 2, NAD(+)-dependent, mitochondrial
MAT2A	0.2	methionine adenosyltransferase II, alpha
MARCH-VI	0.2	membrane-associated ring finger (C3HC4) 6
MAPRE1	0.2	microtubule-associated protein, RP/EB family, member 1
MAPKAPK2	0.2	mitogen-activated protein kinase-activated protein kinase 2
MAPK1	0.2	mitogen-activated protein kinase 1
MAP3K7IP2	0.2	mitogen-activated protein kinase kinase kinase 7 interacting protein 2
MAP2K4	0.2	mitogen-activated protein kinase kinase 4
MAN2C1	0.2	mannosidase, alpha, class 2C, member 1
MAK3	0.2	N-acetyltransferase 13
MAGOH	0.2	mago-nashi homolog, proliferation-associated (Drosophila)
M11S1	0.2	cell cycle associated protein 1
LST1	0.2	leukocyte specific transcript 1
LRPPRC	0.2	leucine-rich PPR-motif containing
LRMP	0.2	lymphoid-restricted membrane protein
LRBA	0.2	LPS-responsive vesicle trafficking, beach and anchor containing
LPP	0.2	LIM domain containing preferred translocation partner in lipoma
LOC90925	0.2	hypothetical protein LOC90925
LOC51035	0.2	SAPK substrate protein 1
LITAF	0.2	lipopolysaccharide-induced TNF factor
LCN2	0.2	lipocalin 2 (oncogene 24p3)
KLRD1	0.2	killer cell lectin-like receptor subfamily D, member 1
KLF6	0.2	Kruppel-like factor 6
KLF5	0.2	Kruppel-like factor 5 (intestinal)
KIF5B	0.2	kinesin family member 5B
KIAA1033	0.2	KIAA1033
KIAA0252	0.2	Rtf1, Paf1/RNA polymerase II complex component, homolog (S. cerevisiae)
KIAA0232	0.2	KIAA0232 gene product
KIAA0114	0.2	KIAA0114
KHSRP	0.2	KH-type splicing regulatory protein (FUSE binding protein 2)
KHDRBS1	0.2	KH domain containing, RNA binding, signal transduction associated 1
JTV1	0.2	JTV1 gene
JJAZ1	0.2	suppressor of zeste 12 homolog (Drosophila)
ITGB2	0.2	integrin, beta 2 (complement component 3 receptor 3 and 4 subunit)
IK	0.2	IK cytokine, down-regulator of HLA II
HNRPU	0.2	heterogeneous nuclear ribonucleoprotein U (scaffold attachment factor A)
HNRPR	0.2	heterogeneous nuclear ribonucleoprotein R
HNRPH2	0.2	heterogeneous nuclear ribonucleoprotein H2 (H')
HNRPA2B1	0.2	heterogeneous nuclear ribonucleoprotein A2/B1
HMGCR	0.2	3-hydroxy-3-methylglutaryl-Coenzyme A reductase
HLA-DMB	0.2	major histocompatibility complex, class II, DM beta
HELZ	0.2	helicase with zinc finger
HDCMA18P	0.2	La ribonucleoprotein domain family, member 7
HBXAP	0.2	remodeling and spacing factor 1
HAGH	0.2	hydroxyacylglutathione hydrolase
HADH2	0.2	hydroxysteroid (17-beta) dehydrogenase 10
H3F3A	0.2	H3 histone, family 3A
H2AFZ	0.2	H2A histone family, member Z
GUK1	0.2	guanylate kinase 1
GTF3C3	0.2	general transcription factor IIIC, polypeptide 3, 102kDa
GTF2H1	0.2	general transcription factor IIH, polypeptide 1, 62kDa
GSPT1	0.2	G1 to S phase transition 1
GOT1	0.2	glutamic-oxaloacetic transaminase 1, soluble (aspartate aminotransferase 1)
GNG10	0.2	guanine nucleotide binding protein (G protein), gamma 10
GM2A	0.2	GM2 ganglioside activator
GDI2	0.2	GDP dissociation inhibitor 2
GBAS	0.2	glioblastoma amplified sequence
GARS	0.2	glycyl-tRNA synthetase
GAPD	0.2	glyceraldehyde-3-phosphate dehydrogenase
GALC	0.2	galactosylceramidase
FLJ38348	0.2	coiled-coil domain containing 75
FLJ22555	0.2	chromosome 2 open reading frame 47
FLJ21908	0.2	hypothetical protein FLJ21908
FADD	0.2	Fas (TNFRSF6)-associated via death domain
ETS2	0.2	v-ets erythroblastosis virus E26 oncogene homolog 2 (avian)
ETF1	0.2	eukaryotic translation termination factor 1
ELAVL1	0.2	ELAV (embryonic lethal, abnormal vision, Drosophila)-like 1 (Hu antigen R)
EIF4A1	0.2	eukaryotic translation initiation factor 4A, isoform 1
EIF1AX	0.2	eukaryotic translation initiation factor 1A, X-linked
EED	0.2	embryonic ectoderm development
DUSP11	0.2	dual specificity phosphatase 11 (RNA/RNP complex 1-interacting)
DR1	0.2	down-regulator of transcription 1, TBP-binding (negative cofactor 2)
DNASE1L1	0.2	deoxyribonuclease I-like 1
DIP13B	0.2	adaptor protein, phosphotyrosine interaction, PH domain and leucine zipper containing 2
DDX3X	0.2	DEAD (Asp-Glu-Ala-Asp) box polypeptide 3, X-linked
DDX21	0.2	DEAD (Asp-Glu-Ala-Asp) box polypeptide 21
DCL-1	0.2	CD302 molecule
DAP3	0.2	death associated protein 3
DAP	0.2	death-associated protein
CUL5	0.2	cullin 5
CTNNB1	0.2	catenin (cadherin-associated protein), beta 1, 88kDa
CTBP1	0.2	C-terminal binding protein 1
COPS5	0.2	COP9 constitutive photomorphogenic homolog subunit 5 (Arabidopsis)
COPB2	0.2	coatomer protein complex, subunit beta 2 (beta prime)
COPA	0.2	coatomer protein complex, subunit alpha
COMT	0.2	catechol-O-methyltransferase
COL18A1	0.2	collagen, type XVIII, alpha 1
COASY	0.2	Coenzyme A synthase
CNIH	0.2	cornichon homolog (Drosophila)
CLPP	0.2	ClpP caseinolytic peptidase, ATP-dependent, proteolytic subunit homolog (E. coli)
CKS2	0.2	CDC28 protein kinase regulatory subunit 2
CITED2	0.2	Cbp/p300-interacting transactivator, with Glu/Asp-rich carboxy-terminal domain, 2
CENTB2	0.2	centaurin, beta 2
CDK7	0.2	cyclin-dependent kinase 7 (MO15 homolog, Xenopus laevis, cdk-activating kinase)
CDH2	0.2	cadherin 2, type 1, N-cadherin (neuronal)
CD99	0.2	CD99 molecule
CD58	0.2	CD58 molecule
CCM1	0.2	KRIT1, ankyrin repeat containing
CBX1	0.2	chromobox homolog 1 (HP1 beta homolog Drosophila )
C2F	0.2	EMG1 nucleolar protein homolog (S. cerevisiae)
C21orf33	0.2	chromosome 21 open reading frame 33
C18orf1	0.2	chromosome 18 open reading frame 1
C14orf45	0.2	chromosome 14 open reading frame 45
BCL2A1	0.2	BCL2-related protein A1
BCAS2	0.2	breast carcinoma amplified sequence 2
BAMBI	0.2	BMP and activin membrane-bound inhibitor homolog (Xenopus laevis)
BAK1	0.2	BCL2-antagonist/killer 1
AXOT	0.2	membrane-associated ring finger (C3HC4) 7
ATF1	0.2	activating transcription factor 1
ATBF1	0.2	AT-binding transcription factor 1
ARPC3	0.2	actin related protein 2/3 complex, subunit 3, 21kDa
ARPC2	0.2	actin related protein 2/3 complex, subunit 2, 34kDa
ARPC1A	0.2	actin related protein 2/3 complex, subunit 1A, 41kDa
ARL1	0.2	ADP-ribosylation factor-like 1
ARHGDIB	0.2	Rho GDP dissociation inhibitor (GDI) beta
APLP2	0.2	amyloid beta (A4) precursor-like protein 2
ANXA7	0.2	annexin A7
ADK	0.2	adenosine kinase
ACTR3	0.2	ARP3 actin-related protein 3 homolog (yeast)
ACTR2	0.2	ARP2 actin-related protein 2 homolog (yeast)
ACSL1	0.2	acyl-CoA synthetase long-chain family member 1
ABLIM1	0.2	actin binding LIM protein 1
13CDNA73	0.2	furry homolog (Drosophila)
