# Supplementary material for: Meta-analysis of SUMO1
Source: BMC Res Notes. 2008 Jul 31;1:60. doi: 10.1186/1756-0500-1-60 (PMC2525640; doi:10.1186/1756-0500-1-60)
Supplement: Additional file 2 — SUMO3 meta-analysis. Oncomine meta-analysis of SUMO1 with cutoff of 3 studies (20%). [file 1756-0500-1-60-S2.xls]

## Sheet: Sheet1
GENE	%	GENE NAME						Studies used for Analysis
								Whitney_Normal
SUMO3	1	SMT3 suppressor of mif two 3 homolog 3 (S. cerevisiae)						Gruvberger_Breast
NUP153	0.4	nucleoporin 153kDa						Fine_Leukemia
TXNDC	0.33	thioredoxin domain containing 1						Higgins_Normal
SYPL	0.33	synaptophysin-like 1						Glinsky_Prostate
SMARCA4	0.33	SWI/SNF related, matrix associated, actin dependent regulator of chromatin, subfamily a, member 4						Lossos_Lymphoma
RAD51C	0.33	RAD51 homolog C (S. cerevisiae)						Bullinger_Leukemia
RAB6A	0.33	RAB6A, member RAS oncogene family						Cario_Leukemia
RAB4A	0.33	RAB4A, member RAS oncogene family						Zhao_Breast
NCK1	0.33	NCK adaptor protein 1						Beer_Lung
JARID1A	0.33	jumonji, AT rich interactive domain 1A						Logsdon_Pancreas
ARPC1A	0.33	actin related protein 2/3 complex, subunit 1A, 41kDa						Subramanian_Gastric
ATP6V1G1	0.27	ATPase, H+ transporting, lysosomal 13kDa, V1 subunit G1						Lenburg_Renal
WDR45L	0.27	WDR45-like						Dairkee_Breast
UBE2H	0.27	ubiquitin-conjugating enzyme E2H (UBC8 homolog, yeast)						Mutter_Endometrium
TRAM1	0.27	translocation associated membrane protein 1
TMP21	0.27	transmembrane emp24-like trafficking protein 10 (yeast)						Overlap with SUMO1 shown in grey
TIA1	0.27	TIA1 cytotoxic granule-associated RNA binding protein
SSRP1	0.27	structure specific recognition protein 1
SOCS5	0.27	suppressor of cytokine signaling 5
SMAD2	0.27	SMAD family member 2
SF1	0.27	splicing factor 1
SEC23A	0.27	Sec23 homolog A (S. cerevisiae)
SDC2	0.27	syndecan 2
RDBP	0.27	RD RNA binding protein
RASA1	0.27	RAS p21 protein activator (GTPase activating protein) 1
RANBP2	0.27	RAN binding protein 2
RAB5A	0.27	RAB5A, member RAS oncogene family
PTPN11	0.27	protein tyrosine phosphatase, non-receptor type 11 (Noonan syndrome 1)
PRKDC	0.27	protein kinase, DNA-activated, catalytic polypeptide
PICALM	0.27	phosphatidylinositol binding clathrin assembly protein
PHF3	0.27	PHD finger protein 3
MRPL19	0.27	mitochondrial ribosomal protein L19
MAPRE1	0.27	microtubule-associated protein, RP/EB family, member 1
MAPK1	0.27	mitogen-activated protein kinase
MAP3K7IP2	0.27	mitogen-activated protein kinase kinase kinase 7 interacting protein 2
LENG4	0.27	leukocyte receptor cluster (LRC) member 4
KPNA3	0.27	karyopherin alpha 3 (importin alpha 4)
KIAA0261	0.27	wings apart-like homolog (Drosophila)
JTV1	0.27	JTV1 gene
ING3	0.27	inhibitor of growth family, member 3
HMGB2	0.27	high-mobility group box 2
H41	0.27	CDV3 homolog (mouse)
GSTP1	0.27	glutathione S-transferase pi
EIF3S10	0.27	eukaryotic translation initiation factor 3, subunit A
DNAJC3	0.27	DnaJ (Hsp40) homolog, subfamily C, member 3
DNAJB6	0.27	DnaJ (Hsp40) homolog, subfamily B, member 6
DDX3X	0.27	DEAD (Asp-Glu-Ala-Asp) box polypeptide 3, X-linked
DDX21	0.27	DEAD (Asp-Glu-Ala-Asp) box polypeptide 21
CD9	0.27	CD9 molecule
CANX	0.27	calnexin
C20orf11	0.27	chromosome 20 open reading frame 11
ZNFN1A1	0.2	IKAROS family zinc finger 1 (Ikaros)
ZNF313	0.2	zinc finger protein 313
ZNF148	0.2	zinc finger protein 148
ZMYND11	0.2	zinc finger, MYND domain containing 11
YWHAZ	0.2	tyrosine 3-monooxygenase/tryptophan 5-monooxygenase activation protein, zeta polypeptide
YAP	0.2	YY1 associated protein 1
WDR26	0.2	WD repeat domain 26
WDR11	0.2	bromodomain and WD repeat domain containing 2
WBP11	0.2	WW domain binding protein 11
VIL2	0.2	ezrin
VDAC1	0.2	voltage-dependent anion channel 1
UQCRFS1	0.2	ubiquinol-cytochrome c reductase, Rieske iron-sulfur polypeptide 1
UQCR	0.2	ubiquinol-cytochrome c reductase, 6.4kDa subunit
UBQLN1	0.2	ubiquilin 1
TPM4	0.2	tropomyosin 4
TOPBP1	0.2	topoisomerase (DNA) II binding protein 1
TOP2B	0.2	topoisomerase (DNA) II beta 180kDa
TMEM1	0.2	transmembrane protein 1
TLE3	0.2	transducin-like enhancer of split 3 (E(sp1) homolog, Drosophila)
TGOLN2	0.2	trans-golgi network protein 2
TGM3	0.2	transglutaminase 3 (E polypeptide, protein-glutamine-gamma-glutamyltransferase)
TEX10	0.2	testis expressed 10
TCEB2	0.2	transcription elongation factor B (SIII), polypeptide 2 (18kDa, elongin B)
TAF7	0.2	TAF7 RNA polymerase II, TATA box binding protein (TBP)-associated factor, 55kDa
TAF4B	0.2	TAF4b RNA polymerase II, TATA box binding protein (TBP)-associated factor, 105kDa
TAF12	0.2	TAF12 RNA polymerase II, TATA box binding protein (TBP)-associated factor, 20kDa
STK24	0.2	serine/threonine kinase 24 (STE20 homolog, yeast)
SRPR	0.2	signal recognition particle receptor ('docking protein')
SP3	0.2	Sp3 transcription factor
SOX4	0.2	SRY (sex determining region Y)-box 4
SOD1	0.2	superoxide dismutase 1, soluble (amyotrophic lateral sclerosis 1 (adult))
SNRPC	0.2	small nuclear ribonucleoprotein polypeptide C
SNRPB2	0.2	small nuclear ribonucleoprotein polypeptide B''
SMARCA2	0.2	SWI/SNF related, matrix associated, actin dependent regulator of chromatin, subfamily a, member 2
SLBP	0.2	stem-loop (histone) binding protein
SHC1	0.2	SHC (Src homology 2 domain containing) transforming protein 1
SH3GLB1	0.2	SH3-domain GRB2-like endophilin B1
SFRS11	0.2	splicing factor, arginine/serine-rich 11
SFPQ	0.2	splicing factor proline/glutamine-rich (polypyrimidine tract binding protein associated)
SEC14L1	0.2	SEC14-like 1 (S. cerevisiae)
SCARB2	0.2	scavenger receptor class B, member 2
SC5DL	0.2	sterol-C5-desaturase (ERG3 delta-5-desaturase homolog, S. cerevisiae)
RPS20	0.2	ribosomal protein S20
RPN1	0.2	ribophorin I
RPL5	0.2	ribosomal protein L5
RNF138	0.2	ring finger protein 138
RKHD2	0.2	mex-3 homolog C (C. elegans)
RIT1	0.2	Ras-like without CAAX 1
RHEB	0.2	Ras homolog enriched in brain
RERE	0.2	arginine-glutamic acid dipeptide (RE) repeats
RBM3	0.2	RNA binding motif (RNP1, RRM) protein 3
RANBP1	0.2	RAN binding protein 1
RAD21	0.2	RAD21 homolog (S. pombe)
RAB14	0.2	RAB14, member RAS oncogene family
RAB11A	0.2	RAB11A, member RAS oncogene family
QDPR	0.2	quinoid dihydropteridine reductase
PYGB	0.2	phosphorylase, glycogen; brain
PTPN2	0.2	protein tyrosine phosphatase, non-receptor type 2
PSMB6	0.2	proteasome (prosome, macropain) subunit, beta type, 6
PSMA2	0.2	proteasome (prosome, macropain) subunit, alpha type, 2
PRO0149	0.2	chromosome 16 open reading frame 72
PRKRIR	0.2	protein-kinase, interferon-inducible double stranded RNA dependent inhibitor, repressor of (P58 repressor)
PRKAR2B	0.2	protein kinase, cAMP-dependent, regulatory, type II, beta
PRKAR1A	0.2	protein kinase, cAMP-dependent, regulatory, type I, alpha (tissue specific extinguisher 1)
PRDX6	0.2	peroxiredoxin 6
PRDX4	0.2	peroxiredoxin 4
PPP3CB	0.2	protein phosphatase 3 (formerly 2B), catalytic subunit, beta isoform
PPP2R5E	0.2	protein phosphatase 2, regulatory subunit B', epsilon isoform
PPM1A	0.2	protein phosphatase 1A (formerly 2C), magnesium-dependent, alpha isoform
PPFIBP1	0.2	PTPRF interacting protein, binding protein 1 (liprin beta 1)
PP	0.2	pyrophosphatase (inorganic) 1
PLEKHB2	0.2	pleckstrin homology domain containing, family B (evectins) member 2
PIK3R4	0.2	phosphoinositide-3-kinase, regulatory subunit 4, p150
PFN2	0.2	profilin 2
PDXK	0.2	pyridoxal (pyridoxine, vitamin B6) kinase
PDHA1	0.2	pyruvate dehydrogenase (lipoamide) alpha 1
PDCD5	0.2	programmed cell death 5
PC4	0.2	proprotein convertase subtilisin/kexin type 4
PAFAH1B3	0.2	platelet-activating factor acetylhydrolase, isoform Ib, gamma subunit 29kDa
p44S10	0.2	proteasome (prosome, macropain) 26S subunit, non-ATPase, 6
ODC1	0.2	ornithine decarboxylase 1
NUCKS	0.2	nuclear casein kinase and cyclin-dependent kinase substrate 1
NSMAF	0.2	neutral sphingomyelinase (N-SMase) activation associated factor
NRBF2	0.2	nuclear receptor binding factor 2
NINJ1	0.2	ninjurin 1
NFKB1	0.2	nuclear factor of kappa light polypeptide gene enhancer in B-cells 1 (p105)
MSH2	0.2	mutS homolog 2, colon cancer, nonpolyposis type 1 (E. coli)
MLC1SA	0.2	myosin, light chain 6B, alkali, smooth muscle and non-muscle
MGC14327	0.2	hypothetical protein MGC14327
METTL1	0.2	methyltransferase like 1
ME2	0.2	malic enzyme 2, NAD(+)-dependent, mitochondrial
MBNL2	0.2	muscleblind-like 2 (Drosophila)
MAT2B	0.2	methionine adenosyltransferase II, beta
MARCH-VI	0.2	membrane-associated ring finger (C3HC4) 6
MAFG	0.2	v-maf musculoaponeurotic fibrosarcoma oncogene homolog G (avian)
MAD2L1	0.2	MAD2 mitotic arrest deficient-like 1 (yeast)
LBR	0.2	lamin B receptor
LAPTM4A	0.2	lysosomal-associated protein transmembrane 4 alpha
LAP1B	0.2	torsin A interacting protein 1
KNTC1	0.2	kinetochore associated 1
KIAA0100	0.2	Breast cancer overexpressed gene 1 protein
KDELR2	0.2	KDEL (Lys-Asp-Glu-Leu) endoplasmic reticulum protein retention receptor 2
INSR	0.2	insulin receptor
ING1	0.2	inhibitor of growth family, member 1
HSPA8	0.2	heat shock 70kDa protein 8
HRASLS3	0.2	HRAS-like suppressor 3
HMGCS1	0.2	3-hydroxy-3-methylglutaryl-Coenzyme A synthase 1 (soluble)
HIRA	0.2	HIR histone cell cycle regulation defective homolog A (S. cerevisiae)
HIF1A	0.2	hypoxia-inducible factor 1, alpha subunit (basic helix-loop-helix transcription factor)
HARS	0.2	histidyl-tRNA synthetase
GSS	0.2	glutathione synthetase
GOLGA2	0.2	golgi autoantigen, golgin subfamily a, 2
GNB1	0.2	guanine nucleotide binding protein (G protein), beta polypeptide 1
GGH	0.2	gamma-glutamyl hydrolase (conjugase, folylpolygammaglutamyl hydrolase)
GBP2	0.2	guanylate binding protein 2, interferon-inducible
G3BP	0.2	GTPase activating protein (SH3 domain) binding protein 1
FNBP3	0.2	PRP40 pre-mRNA processing factor 40 homolog A (S. cerevisiae)
FLJ23790	0.2	family with sequence similarity 91, member A1
FLJ12529	0.2	pre-mRNA cleavage factor I, 59 kDa subunit
FHL1	0.2	four and a half LIM domains 1
FH	0.2	fumarate hydratase
FBL	0.2	fibrillarin
F8A1	0.2	coagulation factor VIII-associated (intronic transcript) 1
ERBB2	0.2	v-erb-b2 erythroblastic leukemia viral oncogene homolog 2, neuro/glioblastoma derived oncogene homolog (avian)
EPS8	0.2	epidermal growth factor receptor pathway substrate 8
ENO1	0.2	enolase 1, (alpha)
EIF5	0.2	eukaryotic translation initiation factor 5
E2F5	0.2	E2F transcription factor 5, p130-binding
DR1	0.2	down-regulator of transcription 1, TBP-binding (negative cofactor 2)
DNM1L	0.2	dynamin 1-like
DHX9	0.2	DEAH (Asp-Glu-Ala-His) box polypeptide 9
DGUOK	0.2	deoxyguanosine kinase
DAF	0.2	CD55 molecule, decay accelerating factor for complement (Cromer blood group)
CYP1B1	0.2	cytochrome P450, family 1, subfamily B, polypeptide 1
CYB5	0.2	cytochrome b5 type A (microsomal)
CUL4A	0.2	cullin 4A
CTDSP2	0.2	CTD (carboxy-terminal domain, RNA polymerase II, polypeptide A) small phosphatase 2
CSNK1A1	0.2	casein kinase 1, alpha 1
COX17	0.2	COX17 cytochrome c oxidase assembly homolog (S. cerevisiae)
CLSTN1	0.2	calsyntenin 1
CLCN3	0.2	chloride channel 3
CKS1B	0.2	CDC28 protein kinase regulatory subunit 1B
CD47	0.2	CD47 molecule
CCT4	0.2	chaperonin containing TCP1, subunit 4 (delta)
CCNG2	0.2	cyclin G2
C5orf18	0.2	receptor accessory protein 5
C2F	0.2	EMG1 nucleolar protein homolog (S. cerevisiae)
C21orf33	0.2	chromosome 21 open reading frame 33
C13orf11	0.2	transmembrane and coiled-coil domains 3
C12orf8	0.2	endoplasmic reticulum protein 29
BUB3	0.2	BUB3 budding uninhibited by benzimidazoles 3 homolog (yeast)
BRI3	0.2	brain protein I3
BLMH	0.2	bleomycin hydrolase
ATP6V1F	0.2	ATPase, H+ transporting, lysosomal 14kDa, V1 subunit F
ATP5B	0.2	ATP synthase, H+ transporting, mitochondrial F1 complex, beta polypeptide
ASNA1	0.2	arsA arsenite transporter, ATP-binding, homolog 1 (bacterial)
ARRDC2	0.2	arrestin domain containing 2
ARPC4	0.2	actin related protein 2/3 complex, subunit 4, 20kDa
ARNTL	0.2	aryl hydrocarbon receptor nuclear translocator-like
ARL1	0.2	ADP-ribosylation factor-like 1
ARFGEF2	0.2	ADP-ribosylation factor guanine nucleotide-exchange factor 2 (brefeldin A-inhibited)
API5	0.2	apoptosis inhibitor 5
ANXA7	0.2	annexin A7
ANKRD12	0.2	ankyrin repeat domain 12
ACP1	0.2	acid phosphatase 1, soluble
ABI2	0.2	abl interactor 2
ABCD3	0.2	ATP-binding cassette, sub-family D (ALD), member 3
